# Supplementary material for: Somatostatin Receptor 2 Overexpression in Hepatocellular Carcinoma: Implications for Cancer Biology and Therapeutic Applications
Source: Curr Oncol. 2025 Sep 13;32(9):512. doi: 10.3390/curroncol32090512 (PMC12468542; doi:10.3390/curroncol32090512)
Supplement: Supplementary file 1 [file curroncol-32-00512-s001.zip]

Archive with 1 entries (1 files):
- curroncol-3832138-supplementary.pdf
